# Supplementary material for: Effects of Parental Migration on Dental Caries of Six- to Eight-Year-Old Children Using Structural Equation Modeling
Source: Int J Environ Res Public Health. 2022 Oct 18;19(20):13470. doi: 10.3390/ijerph192013470 (PMC9602841; doi:10.3390/ijerph192013470)
Supplement: Supplementary file 1 [file ijerph-19-13470-s001.zip]

Archive with 1 entries (1 files):
- ijerph-1931705-supplementary.pdf
